# Supplementary material for: A Small Non-Coding RNA Mediates Transcript Stability and Expression of Cytochrome bd Ubiquinol Oxidase Subunit I in Rickettsia conorii
Source: Int J Mol Sci. 2023 Feb 16;24(4):4008. doi: 10.3390/ijms24044008 (PMC9960880; doi:10.3390/ijms24044008)
Supplement: Supplementary file 1 [file ijms-24-04008-s001.zip › Table S1.xlsx]

## Sheet: Sheet1
Table S1: List of primers used in this study
Target amplicon	Orientation	Sequence (5'-3')	Purpose
pBT-F	Forward	TTATTGGTACCCTCGAGCCTGATACAGATTAAATCAGAACGCA	Generation of pBT_N plasmid
pBT-R	Reverse	TTATTGGTACCGAATTCATGGAGAAACAGTAGAGAGTTGC
R. conorii Rc_sR42	Forward	GGAGAGAATTCGTTTCATAACCGCCTATAATA	Cloning full-length sRNA into pBT_N plasmid
	Reverse	AAAAACTCGAGAGCTAAATCTACCGGTGGCTCAAT
R. conorii cydAB seed region	Forward	TTATTATGCATGCAGTACTTGCCGGTTGGTTC	Cloning the cydAB target seed region into pXG-30sf plasmid
	Reverse	ATTCGGCTAGCATAAGGTGCAAAATTTAACAT
E. coli glmZ	Forward	GAACAGAATTCGTAGATGCTCATTCCATCTCT	Cloning full-length sRNA into pBT_N plasmid
	Reverse	TAAGGCTCGAGGGAGCAGGCGTTAAAACA
E. coli glmUS	Forward	GTTTTATGCATCGTGTGCCGCAGACTCAG	Cloning the E. coli glmUS target seed region into pXG-30sf plasmid
	Reverse	GTTTTGCTAGCGCCAACAATTCCAC
R. conorii Rc_sR42	Forward	AGCCCATATTAGTTCCGACCTTAGT	qPCR
	Reverse	TGCTGCTTATTAGAGTCGATACGAA
R. conorii cydA	Forward	CGGTGTTAATGGCGTTAATCG	qPCR
	Reverse	CTTCCATAGCCGAGACCTTGA
R. conorii cydB	Forward	ACCGATGATTGCCGTCATAAA	qPCR
	Reverse	CCGGCATTAATAGCGAATACG
R. conorii 16S	Forward	GCCTGATCCAGCAATACCGA	qPCR
	Reverse	ACCGCCTACGCACTCTTTAC
E. coli 16S	Forward	GGTAGTCCACGCCGTAAACG	qPCR
	Reverse	TTTAACCTTGCGGCCGTACT
