# Supplementary material for: A Small Non-Coding RNA Mediates Transcript Stability and Expression of Cytochrome bd Ubiquinol Oxidase Subunit I in Rickettsia conorii
Source: Int J Mol Sci. 2023 Feb 16;24(4):4008. doi: 10.3390/ijms24044008 (PMC9960880; doi:10.3390/ijms24044008)
Supplement: Supplementary file 1 [file ijms-24-04008-s001.zip › Table S2.xlsx]

## Sheet: Sheet1
Table S2: List of plasmids used in this study
Plasmid	Description	Antibiotic marker	Source
pBAD/Thio	Backbone plasmid used for generation of pBT_N plasmid	Ampicillin	ThermoFisher Scientific
pBT_N	Backbone plasmid generated from pBAD/Thio by removing the HP-thioredoxin-EK site, V5 epitope, and 6X His-tag. This plasmid is used for cloning R. conorii sRNA Rc_sR42.	Ampicillin	This study
pXG30-sfGFP	Superfold GFP (sfGFP) expressing pXG plasmid for cloning intraoperonic sequences	Chloramphenicol	Prof. Jorg Vogel
pXG1	Plasmid carrying superfold GFP. This plasmid is used a blank positive control.	Chloramphenicol	Prof. Jorg Vogel
pXG0	Plasmid carrying luciferase. This plasmid is used a negative control.	Chloramphenicol	Prof. Jorg Vogel
pBT_N + Rc_sR42	A full length R. conorii sRNA Rc_sR42 was cloned into pBT_N	Ampicillin	This study
pBT_N + glmZ	A full length E. coli sRNA glmZ was cloned into pBT_N	Ampicillin	This study
pXG30-sfGFP + CydAB	The last 87 amino acids of cydA and containing the predicted seed region, intergenic bases, and the first 7 amino acids for the cydB gene was amplified from R. conorii genome and cloned into pXG30-sfGFP plasmid using NsiI and NheI restriction sites.	Chloramphenicol	This study
pXG30-sfGFP + GlmUS	E. coli GlmUS cloned into pXG30-sfGFP as described in Reference #29	Chloramphenicol	This study
